# Supplementary material for: Systematic Investigation of Insulin Fibrillation on a Chip
Source: Molecules. 2020 Mar 18;25(6):1380. doi: 10.3390/molecules25061380 (PMC7144930; doi:10.3390/molecules25061380)
Supplement: Supplementary file 1 [file molecules-25-01380-s001.zip]

Archive with 3 entries (2 files):
- New folder (2)/
- New folder (2)/COMSOL model for the simulation of mixing valve actuation.zip
- New folder (2)/New folder.zip
